# Supplementary material for: Functional implications of the exon 9 splice insert in GluK1 kainate receptors
Source: eLife. 2024 Nov 6;12:RP89755. doi: 10.7554/eLife.89755 (PMC11540303; doi:10.7554/eLife.89755)
Supplement: Figure 5—figure supplement 1—source data 2. [file elife-89755-fig5-figsupp1-data2.zip]

Archive with 11 entries (10 files):
- Figure 5-figure supplement 1A_jpeg/
- Figure 5-figure supplement 1A_jpeg/Fig5_FigSup1A_Eluate_1.jpg
- __MACOSX/Figure 5-figure supplement 1A_jpeg/._Fig5_FigSup1A_Eluate_1.jpg
- Figure 5-figure supplement 1A_jpeg/Fig5_FigSup1A_Eluate_2.jpg
- __MACOSX/Figure 5-figure supplement 1A_jpeg/._Fig5_FigSup1A_Eluate_2.jpg
- Figure 5-figure supplement 1A_jpeg/Fig5_FigSup1A_Input_1.jpg
- __MACOSX/Figure 5-figure supplement 1A_jpeg/._Fig5_FigSup1A_Input_1.jpg
- Figure 5-figure supplement 1A_jpeg/Fig5_FigSup1A_Input_2.jpg
- __MACOSX/Figure 5-figure supplement 1A_jpeg/._Fig5_FigSup1A_Input_2.jpg
- Figure 5-figure supplement 1A_jpeg/Fig5_FigSup1A_Input_3.jpg
- __MACOSX/Figure 5-figure supplement 1A_jpeg/._Fig5_FigSup1A_Input_3.jpg
