# Supplementary material for: Functional implications of the exon 9 splice insert in GluK1 kainate receptors
Source: eLife. 2024 Nov 6;12:RP89755. doi: 10.7554/eLife.89755 (PMC11540303; doi:10.7554/eLife.89755)
Supplement: Figure 5—figure supplement 1—source data 4. [file elife-89755-fig5-figsupp1-data4.zip]

Archive with 15 entries (14 files):
- Figure 5-figure supplement 1B_jpeg/
- Figure 5-figure supplement 1B_jpeg/Fig5_FigSup1B_Eluate_1b.jpg
- __MACOSX/Figure 5-figure supplement 1B_jpeg/._Fig5_FigSup1B_Eluate_1b.jpg
- Figure 5-figure supplement 1B_jpeg/Fig5_FigSup1B_Eluate_1a.jpg
- __MACOSX/Figure 5-figure supplement 1B_jpeg/._Fig5_FigSup1B_Eluate_1a.jpg
- Figure 5-figure supplement 1B_jpeg/Fig5_FigSup1B_Input_3.jpg
- __MACOSX/Figure 5-figure supplement 1B_jpeg/._Fig5_FigSup1B_Input_3.jpg
- Figure 5-figure supplement 1B_jpeg/Fig5_FigSup1B_Input_2.jpg
- __MACOSX/Figure 5-figure supplement 1B_jpeg/._Fig5_FigSup1B_Input_2.jpg
- Figure 5-figure supplement 1B_jpeg/Fig5_FigSup1B_Input_1.jpg
- __MACOSX/Figure 5-figure supplement 1B_jpeg/._Fig5_FigSup1B_Input_1.jpg
- Figure 5-figure supplement 1B_jpeg/Fig5_FigSup1B_Eluate_2a.jpg
- __MACOSX/Figure 5-figure supplement 1B_jpeg/._Fig5_FigSup1B_Eluate_2a.jpg
- Figure 5-figure supplement 1B_jpeg/Fig5_FigSup1B_Eluate_2b.jpg
- __MACOSX/Figure 5-figure supplement 1B_jpeg/._Fig5_FigSup1B_Eluate_2b.jpg
