# Supplementary material for: Functional implications of the exon 9 splice insert in GluK1 kainate receptors
Source: eLife. 2024 Nov 6;12:RP89755. doi: 10.7554/eLife.89755 (PMC11540303; doi:10.7554/eLife.89755)
Supplement: Figure 6—figure supplement 2—source data 3. [file elife-89755-fig6-figsupp2-data3.zip]

Archive with 5 entries (4 files):
- Figure 6-figure supplement 2B-source data 2/
- Figure 6-figure supplement 2B-source data 2/Figure 6-figure supplement 2Binset1-source data -2.jpg
- __MACOSX/Figure 6-figure supplement 2B-source data 2/._Figure 6-figure supplement 2Binset1-source data -2.jpg
- Figure 6-figure supplement 2B-source data 2/.DS_Store
- __MACOSX/Figure 6-figure supplement 2B-source data 2/._.DS_Store
