# Supplementary material for: Functional implications of the exon 9 splice insert in GluK1 kainate receptors
Source: eLife. 2024 Nov 6;12:RP89755. doi: 10.7554/eLife.89755 (PMC11540303; doi:10.7554/eLife.89755)
Supplement: Figure 6—figure supplement 3—source data 2. [file elife-89755-fig6-figsupp3-data2.zip]

Archive with 3 entries (2 files):
- Figure 6-figure supplement 3A-source data 2/
- Figure 6-figure supplement 3A-source data 2/Figure 6-figure supplement 3A-source data 2.jpg
- __MACOSX/Figure 6-figure supplement 3A-source data 2/._Figure 6-figure supplement 3A-source data 2.jpg
